# Supplementary material for: Esterification of Cellulose with Long Fatty Acid Chain through Mechanochemical Method
Source: Polymers (Basel). 2021 Dec 15;13(24):4397. doi: 10.3390/polym13244397 (PMC8705890; doi:10.3390/polym13244397)
Supplement: Supplementary file 1 [file polymers-13-04397-s001.zip]

Archive with 1 entries (1 files):
- polymers-1486069-supplementary.pdf
